# Supplementary material for: Prefrontal cortex infusion of beta‐hydroxybutyrate, an endogenous NLRP3 inflammasome inhibitor, produces antidepressant‐like effects in a rodent model of depression
Source: Neuropsychopharmacol Rep. 2020 Mar 3;40(2):157–65. doi: 10.1002/npr2.12099 (PMC7722664; doi:10.1002/npr2.12099)
Supplement: Supplementary file 1 [file NPR2-40-157-s001.xlsx]

## Sheet: BW
Body Weight
(g)
				operation
			0week	1week	2week	3week	4week
	non-stress	PBS	330	380	390	410	430
			340	390	400	390	440
			350	400	410	430	450
			340	370	380	400	420
			360	380	390	400	410
			340	370	370	400	420
			360	380	390	420	400
			370	390	400	420	430
	non-stress	BHB	320	380	390	400	410
			320	360	380	370	410
			350	410	410	420	450
			340	370	380	400	420
			360	380	390	420	440
			360	370	370	400	430
			340	360	370	390	400
			360	380	390	420	420
	CUS	PBS	320	340	340	340	370
			330	390	360	350	380
			350	380	350	370	410
			340	370	320	340	360
			350	380	350	360	380
			350	380	350	360	370
			370	400	360	370	390
			350	360	340	350	370
	CUS	BHB	320	370	340	340	370
			310	380	340	360	380
			350	380	340	370	400
			340	390	350	360	390
			370	400	370	380	400
			350	360	330	340	360
			370	400	360	370	400
			380	380	360	370	400

## Sheet: FST
FST
Immobility time
(sec)
		non-stress		CUS
	Animal No.	PBS	BHB	PBS	BHB
	1	165	18	255	133
	2	162	145	217	47
	3	160	70	207	81
	4	170	114	166	172
	5	191	156	207	220
	6	244	121	165	88
	7			200

## Sheet: OFT
OFT
Distance travelled
(cm)
		non-stress		CUS
	Animal No.	PBS	BHB	PBS	BHB
	1	2254.22	3850.29	144.657
	2	1944.17		2773.84	2337.22
	3	522.546	4066.89	2631.34	5140.36
	4	2973.49	2326.14	4031.45	3520.24
	5	2056.05	2284.78	1721.35	5101.58
	6	4333.24	3747.01	5804.43	2239.56
	7	3572.93	1655.51	2769.32	5362.08
	8	305.181	924.944	5894.46	3179.53

## Sheet: IL-1beta
IL-1beta
(%)
		non-stress		CUS
	Animal No.	PBS	BHB	PBS	BHB
	1	142.621	90.1972	170.787	96.654
	2	64.1057	71.4358	73.859	48.4648
	3	93.2736	78.7362	84.2125	110.85
	4	103.743	80.3619	118.088	136.089
	5	79.8683	54.8631		87.0912
	6	116.388	97.1069	119.308	99.9243
	7	99.7143	96.7582	108.938	136.303
	8	100.286	116.078	110.138	67.3341

## Sheet: TNF-alpha
TNF-alpha
(%)
		non-stress		CUS
	Animal No.	PBS	BHB	PBS	BHB
	1	90.5115	107.732	144.21	119.015
	2	115.895	81.0051	135.927	108.115
	3	93.594	126.008	224.37	123.452
	4	114.822	85.3963	116.468	87.9878
	5	85.1778	105.036	94.122	103.118
	6	86.6202	134.648	121.857	102.203
	7	112.967	91.4681		88.8315
	8	100.413	87.7258	114.004	69.4445

## Sheet: Corticosterone
Corticosterone concentration
(μg/dl)
		non-stress		CUS
	Animal No.	PBS	BHB	PBS	BHB
	1	0.46	0.48	0.05	0.53
	2	0.34	0.71	0.82	0.73
	3	0.68	0.77	0.16	0.63
	4	0.62	0.42	0.37	0.42
	5	0.95	0.84	0.18	0.77
	6	0.23	0.41	0.25	0.67
	7	1.05	0.63	0.05	0.65
	8	0.43	0.85	0.35	0.44
